# Supplementary material for: Drug Synergy Drives Conserved Pathways to Increase Fission Yeast Lifespan
Source: PLoS One. 2015 Mar 18;10(3):e0121877. doi: 10.1371/journal.pone.0121877 (PMC4364780; doi:10.1371/journal.pone.0121877)
Supplement: S2 Table — (XLSX) [file pone.0121877.s006.xlsx]

## Sheet: Fig.1A
	Survival
Day	1	2	3	4	5		t-test pvalue (Vs No Drug)
No Drug	1	0.196822	0.00947398	0.00049965	6.86956e-05
150 nM Myr	1	0.410131	0.068999	0.00582002	0.000349127		0.00191069
50 nM Rap	1	0.36119	0.0257547	0.00179321	0.000727694		0.00479015
ComboDT	1	0.760655	0.611625	0.245561	0.0665898		0.00312368
Calculated	1	0.574499	0.0852798	0.00711359	0.00100813		0.000167203
STDEV
Day	1	2	3	4	5
No Drug	0	0.0350526	0.0023063	0.000162705	2.70835e-05
150 nM Myr	0	0.0277552	0.0201948	0.00156331	2.65247e-05
50 nM Rap	0	0.0327954	0.00864155	0.000112752	0.000153325
ComboDT	0	0.0278908	0.142532	0.0232975	0.00348502
Calculated	0	0.0599608	0.016964	0.00133232	0.000181728

## Sheet: Fig.2A
	Survival
Day	1	2	3	4	5		t-test pvalue (Vs No Drug)
WT, No Drug	1	0.270701	0.0123913	0.000834901	6.96094e-05
WT, ComboDT	1	0.8764	0.575702	0.172479	0.0292419		0.0013303
tco89Δ, No Drug	1	0.617618	0.533647	0.232667	0.00358736
tco89Δ, 150 nM Myr	1	0.715384	0.528837	0.20364	0.00538395		0.558003
tco89Δ, 50 nM Rap	1	0.438193	0.163105	0.0778395	0.0036765		0.0044355
tco89Δ, ComboDT	1	0.391748	0.315091	0.110657	0.00399855		0.0658652
STDEV
Day	1	2	3	4	5
WT, No Drug	0	0.0520931	0.00220441	0.000244968	2.533e-05
WT, ComboDT	0	0.0670802	0.042012	0.0407095	0.00275027
tco89Δ, No Drug	0	0.0472226	0.0929097	0.0743754	0.00151957
tco89Δ, 150 nM Myr	0	0.0514073	0.0709078	0.00609441	0.000456384
tco89Δ, 50 nM Rap	0	0.0477597	0.100885	0.0181087	0.000394848
tco89Δ, ComboDT	0	0.180961	0.106023	0.0550943	0.00128084

## Sheet: Fig.2B
	Survival
Day	1	2	3	4	5	6		t-test p value (Vs No Drug)
WT, No Drug	1	0.225057	0.0127935	0.00114313	0.00012273	2.51731e-05
WT, 150 nM Myr	1	0.513075	0.0593064	0.00730269	0.00107953	8.34596e-05		0.0170262
WT, 50 nM Rap	1	0.402177	0.0544167	0.00186095	0.000497593	6.02659e-05		0.0589211
WT, ComboDT	1	0.837726	0.62477	0.157434	0.0599758	0.0184634		0.00690876
psk1Δ, No Drug	1	0.243364	0.0175591	0.00127833	8.67523e-05	2.60685e-05
psk1Δ, 150 nM Myr	1	0.498918	0.0830471	0.00530258	0.000571932	4.76134e-05		0.0210983
psk1Δ, 50 nM Rap	1	0.473804	0.0493713	0.0034505	0.000821303	0.000108991		0.0192997
psk1Δ, ComboDT	1	0.83415	0.471246	0.066736	0.0129166	0.00105146		0.00679543
STDEV
Day	1	2	3	4	5	6
WT, No Drug	0	0.0462692	0.000578559	0.000144784	3.0183e-05	1.33383e-05
WT, 150 nM Myr	0	0.0928449	0.0115771	0.000590923	0.000198917	1.16952e-05
WT, 50 nM Rap	0	0.0858229	0.0252932	0.000202221	2.98511e-05	8.40465e-06
WT, ComboDT	0	0.0578247	0.157692	0.0129232	0.0104529	0.00761827
psk1Δ, No Drug	0	0.0328002	0.00281571	0.000454395	1.56943e-05	8.34465e-06
psk1Δ, 150 nM Myr	0	0.0869104	0.0161646	0.00158974	5.5842e-05	5.27339e-06
psk1Δ, 50 nM Rap	0	0.0794893	0.0164725	0.00173117	0.000192612	3.53634e-05
psk1Δ, ComboDT	0	0.0561152	0.147209	0.0237611	0.005519	0.000495248

## Sheet: Fig.3A
	Survival
Day	1	2	3	4	5	6		t-test pvalue (Vs No Drug)
WT, No Drug	1	0.136226	0.00889629	0.000691603	0.000222615	0.000161433
WT, ComboDT	1	0.795193	0.424569	0.136971	0.0329378	0.0113705		0.00892411
sck1Δ, No Drug	1	0.132005	0.00295184	0.000279523	6.269e-05	3.8541e-05
sck1Δ, ComboDT	1	0.689421	0.25641	0.036429	0.00563774	0.00314995		0.00103413
sck2Δ, No Drug	1	0.607047	0.0830799	0.0116697	0.00120669	0.000496579
sck2Δ, ComboDT	1	0.814733	0.46826	0.272543	0.118563	0.0836301		0.00211455
sck1Δsck2Δ, No Drug	1	0.589828	0.136687	0.0139941	0.00102174	0.000216438
sck1Δsck2Δ, ComboDT	1	0.802651	0.101651	0.00769075	0.000748552	0.00152664		0.181498
STDEV
Day	1	2	3	4	5	6
WT, No Drug	0	0.0202118	0.000965803	0.000201224	2.46462e-05	7.63098e-06
WT, ComboDT	0	0.144576	0.0735603	0.0192248	0.00939823	0.0017848
sck1Δ, No Drug	0	0.00718947	0.000608945	0.000122971	9.46052e-06	1.44808e-05
sck1Δ, ComboDT	0	0.0942444	0.0428062	0.00508034	0.00131539	0.000349337
sck2Δ, No Drug	0	0.0785264	0.0293685	0.00338458	0.000134039	3.4564e-05
sck2Δ, ComboDT	0	0.103993	0.0343093	0.0309389	0.0303968	0.0104851
sck1Δsck2Δ, No Drug	0	0.0449966	0.0209179	0.00368994	0.000372943	3.53315e-05
sck1Δsck2Δ, ComboDT	0	0.12979	0.0225803	0.00279998	0.000268447	0.000391093

## Sheet: Fig.4A
	Survival
Day	1	2	3	4	5		t-test pvalue (Vs No Drug)
WT, No Drug	1	0.188079	0.00986115	0.00103393	0.000268633
WT, ComboDT	1	0.751324	0.442891	0.149261	0.0590881		1.25472e-05
pka1Δ, No Drug	1	0.802633	0.412544	0.254333	0.117393
pka1Δ, 150 nM Myr	1	0.918164	0.519935	0.252288	0.152505		0.362646
pka1Δ, 50 nM Rap	1	0.11779	0.0588951	0.068739	0.0529342		0.019337
pka1Δ, ComboDT	1	0.123112	0.0635147	0.0812755	0.0409606		0.0205157
STDEV
Day	1	2	3	4	5
WT, No Drug	0	0.0297351	0.000934076	0.000297235	7.14591e-05
WT, ComboDT	0	0.0189199	0.0359872	0.0105852	0.0213492
pka1Δ, No Drug	0	0.214507	0.0465903	0.0770224	0.0470935
pka1Δ, 150 nM Myr	0	0.032414	0.0213321	0.018922	0.0441702
pka1Δ, 50 nM Rap	0	0.0530935	0.0265468	0.016943	0.0270538
pka1Δ, ComboDT	0	0.0525956	0.0263477	0.0191423	0.00793619

## Sheet: Fig.5A
	Survival (CFU/ml)
Day	1	2	3	4	5		t-test p value (Vs No Drug)
WT, No Drug	1.05333e+08	2.13333e+07	686667	41666.7	4633.33
WT, 150 nM Myr	107500000	3.59167e+07	1.94667e+06	65833.3	4800		7.41194e-05
WT, 50 nM Rap	106000000	42750000	5.81667e+06	197500	52666.7		0.081932
WT, ComboDT	103000000	9.48333e+07	59000000	1.32333e+07	3.86667e+06		0.00341662
sty1Δ, No Drug	2800000	2.62667e+06	1.60333e+06	831667	346667
sty1Δ, 150 nM Myr	3.64667e+06	3.19333e+06	1.57667e+06	826667	408333		0.204106
sty1Δ, 50 nM Rap	5.12667e+06	4980000	3.26667e+06	2.23333e+06	1.49333e+06		0.000361499
sty1Δ, ComboDT	5.40667e+06	4.70667e+06	3.46333e+06	2.17333e+06	1605000		0.000574262
STDEV
Day	1	2	3	4	5
WT, No Drug	7.32006e+06	4.50037e+06	202320	19604.4	642.91
WT, 150 nM Myr	6.87386e+06	2.50416e+06	470035	10408.3	1000
WT, 50 nM Rap	3.96863e+06	1.01827e+07	2.86807e+06	25980.8	1171.89
WT, ComboDT	8.8459e+06	8.83648e+06	7.85812e+06	750555	236291
sty1Δ, No Drug	417612	460145	111505	135123	157507
sty1Δ, 150 nM Myr	266333	513160	150444	16072.8	127704
sty1Δ, 50 nM Rap	484286	230651	508462	102632	126623
sty1Δ, ComboDT	147422	598108	321299	213854	201680
